# Supplementary material for: Exploring the Influence of Insulin Resistance on Arterial Stiffness in Healthy Adults: From the Metabolic and Cardiovascular Health Insights of the EVasCu Study
Source: Nutrients. 2024 Mar 11;16(6):791. doi: 10.3390/nu16060791 (PMC10974428; doi:10.3390/nu16060791)
Supplement: Supplementary file 1 [file nutrients-16-00791-s001.zip]

Archive with 1 entries (1 files):
- nutrients-2901532-supplementary.pdf
